# Supplementary material for: Genomic analysis of Brucella isolates from animals and humans, Türkiye, 2010 to 2020
Source: Euro Surveill. 2024 Sep 19;29(38):2400105. doi: 10.2807/1560-7917.ES.2024.29.38.2400105 (PMC11484290; doi:10.2807/1560-7917.ES.2024.29.38.2400105)
Supplement: Supplementary Material [file 24-00105_WARETH_Supplement.xlsx]

## Sheet: Table S1
This supplementary material is hosted by Eurosurveillance as supporting information alongside the article [Genomic analysis of Brucella isolates from animals and humans, Türkiye, 2010 to 2020], on behalf of the authors, who remain responsible for the accuracy and appropriateness of the content. The same standards for ethics, copyright, attributions and permissions as for the article apply. Supple…
Strain ID	Collection date	City of isolation	Province of isolation	Host
TUR-G-Bile-2011	2011	Bilecik	Bilecik	Goat
TUR-B-Kirkl-2012	2012	Kirklareli	Kirklareli	Buffalo
TUR-G-Izmir-2012	2012	Izmir	Izmir	Goat
TUR-G-Mani-2012	2012	Manisa	Manisa	Goat
TUR-B-Duezc-2012	2012	Duzce	Duzce	Buffalo
TUR-C-Sanliu-2013	2013	Sanliurfa	Sanliurfa	Cattle
TUR-C-Gazia-2013	2013	Gaziantep	Gaziantep	Cattle
TUR-C-Aydi-2013	2013	Aydin	Aydin	Cattle
TUR-C-Yozg-2013	2013	Yozgat	Yozgat	Cattle
TUR-C-Nevse-2013	2013	Nevsehir	Nevsehir	Cattle
TUR-S-Izmir-2013	2013	Izmir	Izmir	Sheep
TUR-S-Afyon-2013	2013	Afyonkarahisar	Afyonkarahisar	Sheep
TUR-C-KahMar-2020	2020	Kahramanmaras	Kahramanmaras	Cattle
TUR-C-Izmir-2019	2019	Izmir	Izmir	Cattle
TUR-C-Burd-2019	2019	Burdur	Burdur	Cattle
TUR-C-Cank-2019	2019	Cankiri	Cankiri	Cattle
TUR-S-Corum-2019	2019	Corum	Corum	Sheep
TUR-S-Konya-2019	2019	Konya	Konya	Sheep
TUR-B-Balik-2019	2019	Balikesir	Balikesir	Buffalo
TUR-B-Istan-2019	2019	Istanbul	Istanbul	Buffalo
TUR-C-Afyon-2014	2014	Afyonkarahisar	Afyonkarahisar	Cattle
TUR-B-Tokat-2014	2014	Tokat	Tokat	Buffalo
TUR-G-Samsu-2014	2014	Samsun	Samsun	Goat
TUR-S-Bayb-2014	2014	Bayburt	Bayburt	Sheep
TUR-G-Erzur-2014	2014	Erzurum	Erzurum	Goat
TUR-C-Ispar-2014	2014	Isparta	Isparta	Cattle
TUR-C-Sivas-2015	2015	Sivas	Sivas	Cattle
TUR-S-Trabz-2015	2015	Trabzon	Trabzon	Sheep
TUR-G-NA-2015	2015	NA	NA	Goat
TUR-G-Erzur-2015	2015	Erzurum	Erzurum	Goat
TUR-C-Erzur-2015	2015	Erzurum	Erzurum	Cattle
TUR-B-Konya-2016	2016	Konya	Konya	Buffalo
TUR-S-Burs-2010	2010	Bursa	Bursa	Sheep
TUR-S-Artv-2017	2017	Artvin	Artvin	Sheep
TUR-S-Sivas-2017	2017	Sivas	Sivas	Sheep
TUR-S-Tokat-2017	2017	Tokat	Tokat	Sheep
TUR-C-Diyar-2016a	2016	Diyarbakir	Diyarbakir	Cattle
TUR-C-Diyar-2016b	2016	Diyarbakir	Diyarbakir	Cattle
TUR-C-Pendik-2012	2012	Istanbul pendik	Istanbul	Cattle
TUR-C-Diyar-2016d	2016	Diyarbakir	Diyarbakir	Cattle
TUR-C-Diyar-2016e	2016	Diyarbakir	Diyarbakir	Cattle
TUR-C-Sanliu-2014	2014	Sanliurfa	Sanliurfa	Cattle
TUR-C-Diyar-2016c	2016	Diyarbakir	Diyarbakir	Cattle
TUR-G-Maras-2017d	2017	Maras	Kahramanmaras	Goat
TUR-C-Konya-2015d	2015	Konya	Konya	Cattle
TUR-C-Konya-2015g	2015	Konya	Konya	Cattle
TUR-C-Konya-2015e	2015	Konya	Konya	Cattle
TUR-C-Konya-2015h	2015	Konya	Konya	Cattle
TUR-C-Konya-2015j	2015	Konya	Konya	Cattle
TUR-C-Sanliu-2016a	2016	Sanliurfa	Sanliurfa	Cattle
TUR-C-Sanliu-2016b	2016	Sanliurfa	Sanliurfa	Cattle
TUR-C-Sanliu-2016c	2016	Sanliurfa	Sanliurfa	Cattle
TUR-C-Sanliu-2016d	2016	Sanliurfa	Sanliurfa	Cattle
TUR-C-Konya-2015a	2015	Konya	Konya	Cattle
TUR-C-Konya-2015b	2015	Konya	Konya	Cattle
TUR-C-Konya-2015c	2015	Konya	Konya	Cattle
TUR-C-Sanliu-2017	2017	Sanliurfa	Sanliurfa	Cattle
TUR-H-Kibr-2010	2010	Kibris	Cyprus	Human
TUR-C-Kueta-2013	2013	Kutahya	Kutahya	Cattle
TUR-S-Kueta-2013	2013	Kutahya	Kutahya	Sheep
TUR-S-Adiy-2020	2020	Adiyaman	Adiyaman	Sheep
TUR-S-Bolu-2020	2020	Bolu	Bolu	Sheep
TUR-S-Konya-2020	2020	Konya	Konya	Sheep
TUR-C-Sakar-2020	2020	Sakarya	Sakarya	Cattle
TUR-G-Hakka-2019	2019	Hakkari	Hakkari	Goat
TUR-S-Edir-2019	2019	Edirne	Edirne	Sheep
TUR-S-Ispar-2019	2019	Isparta	Isparta	Sheep
TUR-H-Aydi-Unkown	Unkown	Aydin	Aydin	Human
TUR-H-Istan-2019	2019	Istanbul	Istanbul	Human
TUR-G-KahMar-2014	2014	Kahramanmaras	Kahramanmaras	Goat
TUR-C-Erzin-2014	2014	Erzincan	Erzincan	Cattle
TUR-G-Artv-2014	2014	Artvin	Artvin	Goat
TUR-G-Amas-2015	2015	Amasya	Amasya	Goat
TUR-S-Anta-2015	2015	Antalya	Antalya	Sheep
TUR-G-Canak-2016	2016	Canakkale	Canakkale	Goat
TUR-G-Erzur-2016	2016	Erzurum	Erzurum	Goat
TUR-S-Kars-2017	2017	Kars	Kars	Sheep
TUR-G-Balik-2017	2017	Balikesir	Balikesir	Goat
TUR-G-Diyar-2016	2016	Diyarbakir	Diyarbakir	Goat
TUR-G-Sanliu-2016	2016	Sanliurfa	Sanliurfa	Goat
TUR-S-Pendik-2012a	2012	Istanbul pendik	Istanbul	Sheep
TUR-S-Pendik-2010a	2010	Istanbul pendik	Istanbul	Sheep
TUR-S-Pendik-2010b	2010	Istanbul pendik	Istanbul	Sheep
TUR-S-Pendik-2010c	2010	Istanbul pendik	Istanbul	Sheep
TUR-S-Pendik-2012b	2012	Istanbul pendik	Istanbul	Sheep
TUR-S-Pendik-2012c	2012	Istanbul pendik	Istanbul	Sheep
TUR-H-Sanliu-2014a	2014	Sanliurfa	Sanliurfa	Human
TUR-H-Sanliu-2014b	2014	Sanliurfa	Sanliurfa	Human
TUR-H-Sanliu-2016	2016	Sanliurfa	Sanliurfa	Human
TUR-H-Sanliu-2017	2017	Sanliurfa	Sanliurfa	Human
TUR-G-Maras-2017a	2017	Maras	Kahramanmaras	Goat
TUR-G-Maras-2017b	2017	Maras	Kahramanmaras	Goat
TUR-G-Maras-2017c	2017	Maras	Kahramanmaras	Goat
TUR-G-Maras-2017e	2017	Maras	Kahramanmaras	Goat
TUR-G-Maras-2017f	2017	Maras	Kahramanmaras	Goat
TUR-G-Maras-2017g	2017	Maras	Kahramanmaras	Goat
TUR-G-Maras-2017h	2017	Maras	Kahramanmaras	Goat
TUR-S-Hatay-2015b	2015	Hatay	Hatay	Sheep
TUR-S-Hatay-2015c	2015	Hatay	Hatay	Sheep
TUR-C-Maras-2016a	2016	Maras	Kahramanmaras	Cattle
TUR-C-Maras-2016b	2016	Maras	Kahramanmaras	Cattle
TUR-C-Sanliu-2016e	2016	Sanliurfa	Sanliurfa	Cattle
TUR-G-Maras-2016b	2016	Maras	Kahramanmaras	Goat
TUR-S-Sanliu-2017	2017	Sanliurfa	Sanliurfa	Sheep
TUR-G-Maras-2016a	2016	Maras	Kahramanmaras	Goat
TUR-S-Hatay-2015a	2015	Hatay	Hatay	Sheep

## Sheet: Table S2
This supplementary material is hosted by Eurosurveillance as supporting information alongside the article [Genomic analysis of Brucella isolates from animals and humans, Türkiye, 2010 to 2020], on behalf of the authors, who remain responsible for the accuracy and appropriateness of the content. The same standards for ethics, copyright, attributions and permissions as for the article apply. Supple…
Accession	Species	Strain	Year of isolation	Country of isolation	Host
SRR10249475	B. abortus	NI150	2006	United Kingdom	Bovine
SRR1371379	B. abortus	B96-0218	1996	USA	Cattle
SRR1371380	B. abortus	B96-0242	1996	USA	Cattle
SRR15047627	B. abortus	5842	2014	Egypt	vaccine
SRR15047660	B. abortus	21900	2019	Egypt	Cattle
SRR15047674	B. abortus	RB51-4	2012	Egypt	Cattle
SRR3096451	B. abortus	B11-0574	2011	USA	Bison
SRR3102737	B. abortus	B93-1491	1993	USA	Elk
SRR538766	B. abortus	R42-08	2008	Mongolia	Cattle
SRR629755	B. abortus	84/26	1984	Mexico	Human
SRR629756	B. abortus	63/130	1963	Egypt	missing
SRR647098	B. abortus	80/102	1980	Spain	Bovine
SRR647557	B. abortus	F5/04-7	2004	Portugal	Bovine
SRR647569	B. abortus	63/168	1963	Poland	Jerusalem swine
SRR647573	B. abortus	LEVI237	missing	Israel	missing
SRR647574	B. abortus	88/19	1988	Spain	Bovine
SRR651188	B. abortus	63/59	1963	Poland	missing
SRR651205	B. abortus	F3/07-1	2007	Italy	missing
SRR8423077	B. abortus	BJ1	2017	China	Cattle
SRR8749595	B. abortus	CIIMS-NV-4	2016	India	Human
SRR538740	B. abortus	abor-67-93	1967	Iraq	Water Buffalo
SRR2874381	B. melitensis	16M	missing	missing	missing
SRR4038984	B. melitensis	B-REF-BM1-16M	missing	missing	missing
SRR4038985	B. melitensis	B-REF-BM1-Rev1	missing	missing	missing
SRR642804	B. melitensis	CNGB1076	2006	Argentina	Human
SRR642823	B. melitensis	CNGB1120	2006	Argentina	Human
SRR642824	B. melitensis	CNGB290	1996	Argentina	Human
SRR647580	B. melitensis	F10-05-2	2005	Portugal	missing
SRR6957969	B. melitensis	2011-TE-21031-1-1	2011	Italy	Goat
SRR9831894	B. melitensis	109-95	1995	Sweden	Human
SRR9831916	B. melitensis	R14-152	2014	Sweden	Human
ERR2192794	B. melitensis	NIPH-Bru6	1999	Norway	Human
ERR2938652	B. melitensis	104-13RK	2013	Germany	missing
ERR2938661	B. melitensis	104-12RK	2012	Germany	missing
SRR12272623	B. melitensis	Bm-506	2013	Turkey	Human
SRR12272631	B. melitensis	Bm-514	2019	Turkey	Human
SRR4436568	B. melitensis	BwIM-TUR-20d	2014	Turkey	Human
SRR4436569	B. melitensis	BwIM-TUR-20a	2014	Turkey	Human
SRR4436570	B. melitensis	BwIM-SYR-06	2015	Syria	Human
SRR4436572	B. melitensis	BwIM-TUR-35c	2014	Turkey	Human
SRR4436573	B. melitensis	BwIM-TUR-20b	2014	Turkey	Human
SRR4436583	B. melitensis	BwIM-SYR-53	2015	Syria	Human
SRR4436587	B. melitensis	BwIM-TUR-39	2014	Turkey	Human
SRR4436590	B. melitensis	BwIM-TUR-24	2015	Turkey	Human
SRR4436591	B. melitensis	BwIM-XXX-54	2015	missing	Human
SRR4436597	B. melitensis	BwIM-TUR-52	2013	Turkey	Human
SRR4436600	B. melitensis	BwIM-TUR-48	2013	Turkey	Human
SRR4436601	B. melitensis	BwIM-TUR-61a	2014	Turkey	Human
SRR4436602	B. melitensis	BwIM-TUR-30	2014	Turkey	Human
SRR4436603	B. melitensis	BwIM-TUR-35a	2014	Turkey	Human
SRR4436606	B. melitensis	BwIM-TUR-15	2014	Turkey	Human
SRR4436607	B. melitensis	BwIM-TUR-19	2014	Turkey	Human
SRR4436608	B. melitensis	BwIM-IRQ-32	2014	Iraq	Human
SRR4436609	B. melitensis	BwIM-TUR-59	2014	Turkey	Human
SRR4436610	B. melitensis	BwIM-TUR-60	2014	Turkey	Human
SRR4436611	B. melitensis	BwIM-TUR-40	2014	Turkey	Human
SRR4436614	B. melitensis	BwIM-SYR-10	2016	Syria	Human
SRR4436619	B. melitensis	BwIM-TUR-02	2016	Turkey	Human
SRR4436625	B. melitensis	BwIM-SYR-26	2015	Syria	Human
SRR4436626	B. melitensis	BwIM-JOR-13	2015	Jordan	Human
SRR4436628	B. melitensis	BwIM-TUR-20e	2014	Turkey	Human
SRR4436632	B. melitensis	BwIM-TUR-35b	2014	Turkey	Human
SRR4436637	B. melitensis	BwIM-TUR-03	2014	Turkey	Human
SRR4436638	B. melitensis	BwIM-TUR-20c	2014	Turkey	Human
SRR4436640	B. melitensis	BwIM-TUR-51	2014	Turkey	Human
SRR4436641	B. melitensis	BwIM-TUR-17	2014	Turkey	Human
SRR642808	B. melitensis	F9-05	2005	Turkey	missing
SRR642834	B. melitensis	UK3-06	2006	Cyprus	Human
SRR9831838	B. melitensis	34-04	2004	Sweden	Human
SRR9831849	B. melitensis	2024-06-13	2006	Sweden	Human
SRR9831882	B. melitensis	R12-144	2012	Sweden	Human
ERR10394882	B. melitensis	Bm-GRC-A2h	2005	Greece	Human
ERR10394891	B. melitensis	Bm-GRC-B9h	2000	Greece	Human
ERR10394897	B. melitensis	Bm-GRC-T3g	missing	Greece	Goat
ERR10394910	B. melitensis	Bm-GRC-B21s	missing	Greece	Sheep
ERR10394917	B. melitensis	Bm-GRC-B32s	missing	Greece	Sheep
ERR10394921	B. melitensis	Bm-GRC-B36s	missing	Greece	Sheep
SRR2873753	B. melitensis	Ether	missing	missing	missing
SRR538747	B. melitensis	UK3-06	2006	Cyprus	Human
SRR538748	B. melitensis	UK29-05	2005	United Kingdom	Human
SRR629762	B. melitensis	F10-06-16	2006	Thailand	Human
SRR638917	B. melitensis	BG2	2008	Pakistan	Goat
SRR642162	B. melitensis	UK22-06	2006	Somalia	Human
SRR642175	B. melitensis	F2-06-6	2006	Portugal	Sheep
SRR642193	B. melitensis	F10-05-2	2005	Portugal	missing
SRR642200	B. melitensis	UK19-04	2005	Somalia	Human
SRR642808	B. melitensis	F9-05	2005	Turkey	missing
SRR642824	B. melitensis	CNGB290	1996	Argentina	Human
SRR642836	B. melitensis	F6-05-6	2005	Sudan	Cattle

## Sheet: Table S3
This supplementary material is hosted by Eurosurveillance as supporting information alongside the article [Genomic analysis of Brucella isolates from animals and humans, Türkiye, 2010 to 2020], on behalf of the authors, who remain responsible for the accuracy and appropriateness of the content. The same standards for ethics, copyright, attributions and permissions as for the article apply. Supple…
Strain ID	Total.reads	Theoretical coverage	1stMatchSpezies	Assembly size	# contigs	L50	N50	GC (%)	MLST Type
TUR-G-Bile-2011	825012	55	Brucella abortus	3265438	29	5	308918	57.24	5
TUR-B-Kirkl-2012	1160424	83	Brucella abortus	3262314	19	3	447576	57.24	3
TUR-G-Izmir-2012	1198820	84	Brucella abortus	3263955	25	3	391753	57.24	3
TUR-G-Mani-2012	1658094	118	Brucella abortus	3262297	28	4	252838	57.24	2
TUR-B-Duezc-2012	2011892	150	Brucella abortus	3245177	28	4	252721	57.25	2
TUR-C-Sanliu-2013	1908126	151	Brucella abortus	3262128	28	4	251665	57.24	2
TUR-C-Gazia-2013	1534948	122	Brucella abortus	3263132	25	3	391655	57.24	3
TUR-C-Aydi-2013	1516940	124	Brucella abortus	3261988	27	4	252824	57.24	2
TUR-C-Yozg-2013	1345170	108	Brucella abortus	3261658	24	4	252889	57.24	3
TUR-C-Nevse-2013	1496142	129	Brucella abortus	3261857	33	5	250337	57.24	2
TUR-S-Izmir-2013	2136730	176	Brucella abortus	3262288	41	5	230375	57.24	2
TUR-S-Afyon-2013	1751174	148	Brucella abortus	3263303	19	3	417882	57.24	3
TUR-C-KahMar-2020	1621738	138	Brucella abortus	3261591	26	3	503376	57.24	2
TUR-C-Izmir-2019	1750092	147	Brucella abortus	3244526	22	3	391770	57.25	2
TUR-C-Burd-2019	1858248	155	Brucella abortus	3261718	21	3	503340	57.24	2
TUR-C-Cank-2019	2053348	145	Brucella abortus	3262951	29	4	367866	57.24	3
TUR-S-Corum-2019	2036558	169	Brucella abortus	3261542	25	4	367588	57.24	2
TUR-S-Konya-2019	1866116	153	Brucella abortus	3244460	22	4	373380	57.25	2
TUR-B-Balik-2019	2268276	159	Brucella abortus	3245295	29	5	251593	57.25	2
TUR-B-Istan-2019	1276070	109	Brucella abortus	3262443	15	2	725553	57.24	3
TUR-C-Afyon-2014	877834	74	Brucella abortus	3262422	21	3	391591	57.24	3
TUR-B-Tokat-2014	842976	71	Brucella abortus	3245311	27	4	391794	57.25	2
TUR-G-Samsu-2014	1394324	103	Brucella abortus	3244957	25	4	367737	57.25	2
TUR-S-Bayb-2014	1949412	155	Brucella abortus	3264797	24	5	308936	57.25	5
TUR-G-Erzur-2014	1089988	83	Brucella abortus	3263620	23	3	519044	57.24	3
TUR-C-Ispar-2014	1778620	144	Brucella abortus	3262773	25	2	830320	57.24	3
TUR-C-Sivas-2015	1609876	119	Brucella abortus	3262702	19	2	620087	57.24	3
TUR-S-Trabz-2015	1631838	127	Brucella abortus	3262493	27	3	391316	57.24	3
TUR-G-NA-2015	1618530	131	Brucella abortus	3262687	22	3	503475	57.24	3
TUR-G-Erzur-2015	1678458	133	Brucella abortus	3244803	28	4	287969	57.25	2
TUR-C-Erzur-2015	1570902	126	Brucella abortus	3262384	25	3	347439	57.24	3
TUR-B-Konya-2016	1740100	137	Brucella abortus	3262674	30	3	347490	57.24	3
TUR-S-Burs-2010	1749100	142	Brucella abortus	3262642	35	5	251657	57.24	2
TUR-S-Artv-2017	1617548	131	Brucella abortus	3261717	40	4	251627	57.24	3
TUR-S-Sivas-2017	1671334	134	Brucella abortus	3245368	32	4	251615	57.25	2
TUR-S-Tokat-2017	1604492	125	Brucella abortus	3261956	38	4	222045	57.24	3
TUR-C-Diyar-2016a	1586870	124	Brucella abortus	3261574	35	4	347537	57.24	2
TUR-C-Diyar-2016b	1458786	120	Brucella abortus	3261564	25	3	468382	57.24	2
TUR-C-Pendik-2012	1788952	139	Brucella abortus	3246429	35	4	250116	57.28	2
TUR-C-Diyar-2016d	1632202	135	Brucella abortus	3261875	33	4	251515	57.24	2
TUR-C-Diyar-2016e	1608802	134	Brucella abortus	3261090	25	4	251507	57.24	2
TUR-C-Sanliu-2014	1518326	125	Brucella abortus	3261973	32	5	211615	57.24	2
TUR-C-Diyar-2016c	1605168	134	Brucella abortus	3261696	35	4	216898	57.24	2
TUR-G-Maras-2017d	10521642	474	Brucella abortus	3261334	25	3	391091	57.24	2
TUR-C-Konya-2015d	10636377	479	Brucella abortus	3261816	29	3	391607	57.24	3
TUR-C-Konya-2015g	10526946	474	Brucella abortus	3262087	32	3	391276	57.24	3
TUR-C-Konya-2015e	12899408	581	Brucella abortus	3262275	34	3	391268	57.24	3
TUR-C-Konya-2015h	9832562	443	Brucella abortus	3262366	25	3	438938	57.24	3
TUR-C-Konya-2015j	10625276	478	Brucella abortus	3263072	34	3	391268	57.24	3
TUR-C-Sanliu-2016a	12189235	549	Brucella abortus	3245003	30	3	391779	57.25	2
TUR-C-Sanliu-2016b	10508264	473	Brucella abortus	3261577	28	3	391115	57.24	2
TUR-C-Sanliu-2016c	10275616	463	Brucella abortus	3261234	25	3	519020	57.24	3
TUR-C-Sanliu-2016d	12601050	568	Brucella abortus	3261653	31	3	391099	57.24	3
TUR-C-Konya-2015a	9556860	430	Brucella abortus	3304060	37	3	391615	57.13	3
TUR-C-Konya-2015b	9466828	426	Brucella abortus	3263040	32	3	391642	57.24	3
TUR-C-Konya-2015c	10026864	451	Brucella abortus	3262062	33	3	391075	57.24	2
TUR-C-Sanliu-2017	9774014	440	Brucella abortus	3266160	28	4	367702	57.25	1
TUR-H-Kibr-2010	2485000	196	Brucella melitensis	3293216	34	5	255044	57.24	8
TUR-C-Kueta-2013	1698938	137	Brucella melitensis	3292568	27	5	276771	57.24	8
TUR-S-Kueta-2013	1823910	145	Brucella melitensis	3292641	30	4	351423	57.24	8
TUR-S-Adiy-2020	564214	48	Brucella melitensis	3291655	47	5	267834	57.25	8
TUR-S-Bolu-2020	1952236	164	Brucella melitensis	3291240	26	3	521384	57.25	8
TUR-S-Konya-2020	1867952	157	Brucella melitensis	3291966	30	4	347679	57.25	8
TUR-C-Sakar-2020	1720612	143	Brucella melitensis	3291068	39	6	189628	57.25	8
TUR-G-Hakka-2019	1948154	162	Brucella melitensis	3291673	23	3	521465	57.24	102
TUR-S-Edir-2019	1628536	135	Brucella melitensis	3292283	22	4	358919	57.24	8
TUR-S-Ispar-2019	2002788	162	Brucella melitensis	3281492	22	4	419227	57.24	7
TUR-H-Aydi-Unkown	1218086	104	Brucella melitensis	3292654	24	3	462112	57.24	8
TUR-H-Istan-2019	938655	80	Brucella melitensis	3292619	34	4	251069	57.24	8
TUR-G-KahMar-2014	1364526	117	Brucella melitensis	3291871	27	4	251058	57.24	8
TUR-C-Erzin-2014	1685746	129	Brucella melitensis	3293217	25	3	513671	57.24	102
TUR-G-Artv-2014	1100482	87	Brucella melitensis	3292109	23	4	359044	57.24	8
TUR-G-Amas-2015	1509312	119	Brucella melitensis	3291337	34	6	221624	57.24	8
TUR-S-Anta-2015	1538482	128	Brucella melitensis	3291436	25	4	358918	57.24	8
TUR-G-Canak-2016	1856842	145	Brucella melitensis	3289781	36	5	251090	57.25	8
TUR-G-Erzur-2016	1380356	117	Brucella melitensis	3291352	27	5	299298	57.24	102
TUR-S-Kars-2017	1513834	123	Brucella melitensis	3291644	35	5	189627	57.25	8
TUR-G-Balik-2017	1807696	145	Brucella melitensis	3292259	33	4	347904	57.24	102
TUR-G-Diyar-2016	9772777	440	Brucella melitensis	3291380	32	4	299268	57.24	102
TUR-G-Sanliu-2016	8333328	375	Brucella melitensis	3291308	37	5	276776	57.24	8
TUR-S-Pendik-2012a	11310392	509	Brucella melitensis	3291473	34	4	299284	57.24	102
TUR-S-Pendik-2010a	12460068	561	Brucella melitensis	3291255	33	4	296860	57.24	102
TUR-S-Pendik-2010b	10136866	456	Brucella melitensis	3292226	35	4	299287	57.25	102
TUR-S-Pendik-2010c	9711978	437	Brucella melitensis	3292094	34	4	299284	57.25	102
TUR-S-Pendik-2012b	7669416	345	Brucella melitensis	3291211	35	4	299295	57.24	102
TUR-S-Pendik-2012c	9601188	432	Brucella melitensis	3291412	38	4	299271	57.25	8
TUR-H-Sanliu-2014a	11135926	501	Brucella melitensis	3291142	32	4	296834	57.25	8
TUR-H-Sanliu-2014b	10349756	466	Brucella melitensis	3291626	35	4	299284	57.24	102
TUR-H-Sanliu-2016	17170664	773	Brucella melitensis	3291736	32	4	299284	57.25	102
TUR-H-Sanliu-2017	11699808	527	Brucella melitensis	3291959	33	4	299284	57.24	102
TUR-G-Maras-2017a	9273828	418	Brucella melitensis	3291342	35	3	338458	57.24	102
TUR-G-Maras-2017b	11181686	504	Brucella melitensis	3291682	36	4	299284	57.24	102
TUR-G-Maras-2017c	8697137	392	Brucella melitensis	3291303	31	4	299284	57.24	102
TUR-G-Maras-2017e	8409386	379	Brucella melitensis	3291729	35	4	299287	57.24	102
TUR-G-Maras-2017f	8460270	381	Brucella melitensis	3291584	37	4	299284	57.24	102
TUR-G-Maras-2017g	9041734	407	Brucella melitensis	3291775	38	4	299284	57.24	102
TUR-G-Maras-2017h	9534728	429	Brucella melitensis	3291836	32	4	299284	57.25	102
TUR-S-Hatay-2015b	10365858	467	Brucella melitensis	3291453	35	4	296860	57.24	102
TUR-S-Hatay-2015c	10331962	465	Brucella melitensis	3291124	33	3	359019	57.24	102
TUR-C-Maras-2016a	9837512	443	Brucella melitensis	3291544	34	4	299202	57.25	8
TUR-C-Maras-2016b	10786784	486	Brucella melitensis	3291797	35	4	296778	57.25	8
TUR-C-Sanliu-2016e	10258582	462	Brucella melitensis	3292189	35	4	299284	57.25	102
TUR-G-Maras-2016b	10762742	485	Brucella melitensis	3291850	37	3	358918	57.25	8
TUR-S-Sanliu-2017	10949994	493	Brucella melitensis	3291803	36	4	299287	57.24	102
TUR-G-Maras-2016a	8423000	379	Brucella melitensis	3292065	35	4	299284	57.25	102
TUR-S-Hatay-2015a	10918818	492	Brucella melitensis	3292294	42	4	296860	57.24	102
